# Supplementary material for: Identification of novel candidate genes for 46,XY disorders of sex development (DSD) using a C57BL/6J-YPOS mouse model
Source: Biol Sex Differ. 2018 Jan 30;9:8. doi: 10.1186/s13293-018-0167-9 (PMC5789682; doi:10.1186/s13293-018-0167-9)
Supplement: Supplementary file 2 — Genes differentially expressed between B6-YB6 and B6-YPOS males. All 515 differentially expressed genes (column 1) either underexpressed or overexpressed (column 3) in B6-YPOS males with corresponding fold change difference (column 2) are shown. The table also contains the DSD-specific gene list used to filter exome variants (column 4) as well as which genes are common between two lists (column 5). (XLSX 30 kb) [file 13293_2018_167_MOESM2_ESM.xlsx]

## Sheet: Genes
Differentially expressed genes	Fold Change (WTB6 Male/Ypos Male)	Expression in B6-Ypos	DSD Gene list used to filter exome variants	Genes in common
MIR6516	Not Expressed in Ypos Males	Underexpressed	ACP5
SNORA28	Not Expressed in Ypos Males	Underexpressed	AHR
SNORA44	Not Expressed in Ypos Males	Underexpressed	AKR1C2
SNORA47	Not Expressed in Ypos Males	Underexpressed	AKR1C4
SNORA7A	Not Expressed in Ypos Males	Underexpressed	AKR1D1
SNORD15B	Not Expressed in Ypos Males	Underexpressed	ALMS1
CERS1	1267	Underexpressed	AMH	AMH
AMD1	1156.64	Underexpressed	AMHR2
AMH	41.1494	Underexpressed	AR
NR4A3	25.3424	Underexpressed	ARL13B
MT3	21.3427	Underexpressed	ARL6
DHH	12.9269	Underexpressed	ARX
PTGDS	11.7263	Underexpressed	ATF3
SIGLEC12	11.3411	Underexpressed	ATM
TESC	10.1846	Underexpressed	ATRX
COL9A3	9.6734	Underexpressed	AUTS2	AUTS2
KIF19	9.12092	Underexpressed	AZF1
MMD2	8.62999	Underexpressed	BBS1
GJB1	7.30338	Underexpressed	BBS10
RNASE1	6.98169	Underexpressed	BBS12
GDNF	6.67828	Underexpressed	BBS2
SOX9	6.12462	Underexpressed	BBS4
ISLR2	5.98104	Underexpressed	BBS5
CBLN4	5.97234	Underexpressed	BBS7
SOX10	5.95122	Underexpressed	BBS9
ANKRD63	5.83026	Underexpressed	BKMA1
DKK4	5.28719	Underexpressed	BMP4
FGF9	5.19758	Underexpressed	BMP7
PROKR2	5.01523	Underexpressed	BMPR1A
MALL	4.86257	Underexpressed	BNC2
FZD9	4.8467	Underexpressed	BRCC3
SOX8	4.58946	Underexpressed	CAPN5
NIPAL4	4.39064	Underexpressed	CBX2
PRSS46	4.31867	Underexpressed	CCDC28B
BRICD5	4.19679	Underexpressed	CEP290
AARD	4.13764	Underexpressed	CEP41
DIRAS2	3.94463	Underexpressed	CGNL1
GLDN	3.92022	Underexpressed	CHD7
CST9	3.84036	Underexpressed	CITED2
NKD2	3.7988	Underexpressed	CLCN4
DUSP15	3.78621	Underexpressed	CLTCL1
CITED4	3.72215	Underexpressed	COL2A1	COL2A1
TMEM200B	3.60002	Underexpressed	COQ2
EFHD1	3.475	Underexpressed	COX14
TOX2	3.44499	Underexpressed	CRH
FSTL4	3.43447	Underexpressed	CSF2RA
SLC26A7	3.41633	Underexpressed	CUL4B
FAM46C	3.40455	Underexpressed	CYB5A
KIAA1804	3.36422	Underexpressed	CYP11A1	CYP11A1
ESPN	3.30411	Underexpressed	CYP11B1
CNGA1	3.28938	Underexpressed	CYP11B2
CFTR	3.25288	Underexpressed	CYP17A1
PTK2B	3.19871	Underexpressed	CYP19A1
ADAMTS16	3.19005	Underexpressed	CYP21A2
SMOC2	3.18133	Underexpressed	CYP7B1
CSPG5	3.15114	Underexpressed	DCAF17
PPARGC1A	3.14794	Underexpressed	DGKK
CBLN1	3.14357	Underexpressed	DHCR24
AHSG	3.04774	Underexpressed	DHCR7
DTNA	3.02546	Underexpressed	DHH	DHH
JAML	3.01246	Underexpressed	DISC1
MRO	2.98061	Underexpressed	DMRT1
LPCAT2	2.91935	Underexpressed	DMRT2
LRP4	2.90679	Underexpressed	DND1
COL27A1	2.90645	Underexpressed	DNMT3L
POPDC3	2.9046	Underexpressed	EFNB1
SPP1	2.87727	Underexpressed	EHD1
FBLN2	2.8399	Underexpressed	ELAVL4
SLC6A4	2.83731	Underexpressed	EPHX1
MFSD2A	2.81733	Underexpressed	ERCC3
ST3GAL4	2.81499	Underexpressed	ERCC5
GATM	2.81238	Underexpressed	ESR1
SMTNL2	2.79805	Underexpressed	ESR2
CEMIP	2.78281	Underexpressed	ESRRA
ADHFE1	2.77012	Underexpressed	F9
ACAP1	2.75343	Underexpressed	FANCA
NIPAL1	2.71185	Underexpressed	FANCG
MYBPHL	2.70388	Underexpressed	FANCM
COCH	2.68772	Underexpressed	FEM1C
PLA2G2F	2.65784	Underexpressed	FGF10
SERPINE2	2.65578	Underexpressed	FGF8
COL2A1	2.62235	Underexpressed	FGF9	FGF9
TRIM47	2.61588	Underexpressed	FGFR1
PAK3	2.60959	Underexpressed	FGFR2	FGFR2
DCT	2.57262	Underexpressed	FGFR3
KCNK2	2.55974	Underexpressed	FKBP4
ATG9B	2.53502	Underexpressed	FLNA
EIF3J	2.51381	Underexpressed	FOXF2
CYP26B1	2.50887	Underexpressed	FOXL2	FOXL2
GAS7	2.4697	Underexpressed	FREM2
BARX2	2.46968	Underexpressed	FSHB
PPP1R3C	2.44626	Underexpressed	FSHR
RELT	2.44049	Underexpressed	G6PC2
GAL3ST1	2.43897	Underexpressed	GAL
RTN4RL1	2.39248	Underexpressed	GATA4
SPRY4	2.39087	Underexpressed	GATA5
RERG	2.3842	Underexpressed	GHRHR
REN	2.38128	Underexpressed	GLYCTK
COL9A2	2.38024	Underexpressed	GNAS
HSD17B3	2.36161	Underexpressed	GNRH1
SPATA2L	2.35193	Underexpressed	GNRHR
MAPK13	2.34858	Underexpressed	GPC3
PPP1R16B	2.31831	Underexpressed	HAMP
ADAMTSL2	2.31433	Underexpressed	HBA1
TMEM184A	2.29789	Underexpressed	HBA2
MYBL1	2.2882	Underexpressed	HBB
NGEF	2.271	Underexpressed	HES1
DEFB119	2.25165	Underexpressed	HESX1
SCRN1	2.19968	Underexpressed	HEXB
RAB20	2.19779	Underexpressed	HFE
ZAR1	2.19176	Underexpressed	HFE2
GSTM1	2.18007	Underexpressed	HOXA13
HCN4	2.17783	Underexpressed	HOXA4
WIPF3	2.15385	Underexpressed	HOXB6
COL9A1	2.14541	Underexpressed	HOXD10
ETV4	2.14143	Underexpressed	HS6ST1
GFRA1	2.13769	Underexpressed	HSD11B2	HSD11B2
RHPN1	2.13365	Underexpressed	HSD17B3	HSD17B3
EMILIN3	2.13331	Underexpressed	HSD3B2
TNFRSF12A	2.12737	Underexpressed	HTR2A
GPR157	2.1207	Underexpressed	HTR3A
MYL4	2.11442	Underexpressed	IGF1R
BHLHE40	2.08966	Underexpressed	IGFALS
FOXS1	2.0717	Underexpressed	INHBA
TPD52L1	2.07066	Underexpressed	INHBB
KCTD12	2.06309	Underexpressed	INSL3
BVES	2.06158	Underexpressed	INSR
SNORA78	2.05548	Underexpressed	INSRR
GSTM2	2.05497	Underexpressed	IRF6
EGR1	2.03247	Underexpressed	ITGB3
PITPNM3	2.01354	Underexpressed	KAL1
LGR5	2.00997	Underexpressed	KCNJ5
TMEM59L	2.00862	Underexpressed	KDM5D
MAFF	1.98989	Underexpressed	KIF7
HIST1H2AJ	1.98732	Underexpressed	KISS1
LIPG	1.96574	Underexpressed	KISS1R
ABTB2	1.96409	Underexpressed	KRT86
LEFTY2	1.95567	Underexpressed	LATS1
CTGF	1.95387	Underexpressed	LEP
ABCB1	1.95321	Underexpressed	LEPR
PITX2	1.95154	Underexpressed	LHB
GALR3	1.92756	Underexpressed	LHCGR
CITED1	1.92725	Underexpressed	LHFPL5
GSTM2	1.92332	Underexpressed	LHX3
RGN	1.92162	Underexpressed	LHX4
PLA2G5	1.91384	Underexpressed	LHX9
TNFAIP6	1.90562	Underexpressed	LIG4
C16orf89	1.90202	Underexpressed	LIPE
AP1M2	1.90098	Underexpressed	LMNA
RTN1	1.89372	Underexpressed	LZTFL1
FAM46B	1.88487	Underexpressed	MAGEB1
RSG1	1.88423	Underexpressed	MAGEB2
STAR	1.88314	Underexpressed	MAGEL2
AGPAT4	1.88167	Underexpressed	MAMLD1	MAMLD1
CHST1	1.87466	Underexpressed	MAOA
APBA1	1.87449	Underexpressed	MAP3K1
ETV5	1.86789	Underexpressed	MAP3K4
EYA1	1.86246	Underexpressed	MBTPS2
VDR	1.86134	Underexpressed	MC4R
RNF223	1.8568	Underexpressed	MEF2B
NTF3	1.84212	Underexpressed	MEN1
LHX1	1.84075	Underexpressed	MID1
COL18A1	1.83997	Underexpressed	MKKS
SHBG	1.83764	Underexpressed	MKS1
MYLK3	1.83643	Underexpressed	MNX1
WSCD1	1.82412	Underexpressed	MSC
ALDH1A1	1.81886	Underexpressed	MTCP1
CA12	1.80918	Underexpressed	MTHFR
FAM189A2	1.80785	Underexpressed	MTMR1
RASL12	1.80376	Underexpressed	MYO1E
RCAN1	1.7998	Underexpressed	NCOA2
SOD3	1.79226	Underexpressed	NCOA4
CLDN4	1.79168	Underexpressed	NDN
MICAL2	1.79045	Underexpressed	NDUFS4
SLCO3A1	1.79022	Underexpressed	NEDD4
GRAMD2	1.78793	Underexpressed	NELF
APH1B	1.78732	Underexpressed	NKAIN2
SEMA5A	1.78679	Underexpressed	NMT2
ACVR1C	1.77761	Underexpressed	NOS1
NUP62CL	1.77405	Underexpressed	NPC1
AKR1B10	1.7736	Underexpressed	NPHS2
DYNLT1	1.77309	Underexpressed	NR0B1
LRRC25	1.77235	Underexpressed	NR2C1
LMO4	1.76898	Underexpressed	NR2E3
PDZD2	1.76599	Underexpressed	NR3C1
DNM3OS	1.76473	Underexpressed	NR4A1	NR4A1
CARMN	1.76453	Underexpressed	NR5A1
HAS3	1.75928	Underexpressed	OTX2
S100A8	1.75383	Underexpressed	PCSK1
BCAR3	1.75308	Underexpressed	PDE11A
SPACA6	1.7435	Underexpressed	PDE8B
SLC16A7	1.74287	Underexpressed	PEX2
MAMLD1	1.73911	Underexpressed	PGR
CGA	1.73885	Underexpressed	PHF6
DKK1	1.7342	Underexpressed	PKD1
C8orf88	1.73343	Underexpressed	PLCB3
ENPP1	1.73247	Underexpressed	PLLP
LAMA4	1.73122	Underexpressed	POLG
CAMK2N1	1.73078	Underexpressed	POLR3A
CEND1	1.72901	Underexpressed	POLR3B
MFSD13A	1.72502	Underexpressed	POR
FJX1	1.72414	Underexpressed	POU1F1
SH2B2	1.72302	Underexpressed	PROK2
FGF1	1.72064	Underexpressed	PROKR2	PROKR2
HIST1H1E	1.71773	Underexpressed	PROP1
ATP1A2	1.71499	Underexpressed	PSMC3IP
DUSP14	1.71198	Underexpressed	RAB3GAP2
SCX	1.71137	Underexpressed	RCN2
TRANK1	1.69809	Underexpressed	RET
AQP1	1.69643	Underexpressed	RFXAP
REL	1.69229	Underexpressed	RPGRIP1L
DUSP6	1.68934	Underexpressed	RPL35A
TLX2	1.68136	Underexpressed	RPS4X
PDE2A	1.68029	Underexpressed	RPS4Y1
TINAGL1	1.67965	Underexpressed	RSPO1
TMEM114	1.66818	Underexpressed	SALL1
CMKLR1	1.66528	Underexpressed	SAT1
SYNJ2	1.66348	Underexpressed	SDCCAG8
EPS8	1.66318	Underexpressed	SDHB
RPRM	1.66071	Underexpressed	SHOX
HSD3B1	1.65995	Underexpressed	SIL1
IRS2	1.65884	Underexpressed	SLC29A3
JUNB	1.65798	Underexpressed	SLC6A4	SLC6A4
TYRO3	1.65563	Underexpressed	SLC9A3R2
CTRB1	1.65467	Underexpressed	SMPD2
NR4A1	1.65328	Underexpressed	SMPD3
EPHB6	1.65146	Underexpressed	SNORD116-1
PTPRE	1.64582	Underexpressed	SNORD116@
CLDN8	1.6436	Underexpressed	SOD2
SOCS2	1.64193	Underexpressed	SOX10	SOX10
EPHA4	1.63965	Underexpressed	SOX2
FBXL22	1.63885	Underexpressed	SOX3
FAM84A	1.63664	Underexpressed	SOX9	SOX9
SPRY2	1.63382	Underexpressed	SPO11
PLEKHA4	1.63192	Underexpressed	SRD5A1
AFAP1L2	1.63102	Underexpressed	SRD5A2
TUBB3	1.63029	Underexpressed	SRD5A3
CDO1	1.62646	Underexpressed	SRY
SEMA3D	1.62609	Underexpressed	STAR	STAR
CCL25	1.62568	Underexpressed	STAT5B
SLC45A4	1.62416	Underexpressed	STS
CHCHD10	1.62134	Underexpressed	TAB2
PRSS53	1.61984	Underexpressed	TAC3
PMEPA1	1.61438	Underexpressed	TACR3
ERBB3	1.61156	Underexpressed	TCF21	TCF21
C4orf47	1.61042	Underexpressed	TDRD7
RASGEF1B	1.60976	Underexpressed	TFR2
VAMP5	1.60965	Underexpressed	THRB
ART3	1.60751	Underexpressed	TMEM67
HS3ST1	1.6064	Underexpressed	TMEM70	RSPO1
GPR20	1.6053	Underexpressed	TNXB
NGFR	1.60426	Underexpressed	TP63
GALNT14	1.60324	Underexpressed	TPH2	TPH2
IL17RD	1.60032	Underexpressed	TPI1
WIF1	1.59953	Underexpressed	TRA2A
DUSP4	1.59694	Underexpressed	TRIM32
ITGB8	1.59614	Underexpressed	TRIM37
TMEM150C	1.59357	Underexpressed	TRNL1
ANKH	1.58805	Underexpressed	TRPC6
WNT11	1.58549	Underexpressed	TSPYL1
CYP27A1	1.58493	Underexpressed	TTC21B
LDLRAD4	1.58291	Underexpressed	TTC8
HAS2	1.57971	Underexpressed	TTR
OPTC	1.57737	Underexpressed	TUB
SOX6	1.57573	Underexpressed	UGT2B17
JUN	1.57495	Underexpressed	UGT2B28
MAL2	1.57078	Underexpressed	VANGL2
TBX20	1.57031	Underexpressed	WDPCP
INF2	1.56876	Underexpressed	WDR11
MASP1	1.56757	Underexpressed	WNT4	WNT4
NEDD9	1.56507	Underexpressed	WT1
TSPAN15	1.56363	Underexpressed	WWOX
TGOLN2	1.56237	Underexpressed	XG
CALY	1.56182	Underexpressed	ZDHHC21
WNT9B	1.56158	Underexpressed	ZDHHC7
NODAL	1.5576	Underexpressed	ZEB2
ADCYAP1R1	1.55748	Underexpressed	ZFPM2
ZFHX2	1.55732	Underexpressed	ZFX
GSG1L	1.55718	Underexpressed	ZFY
PLCB2	1.55318	Underexpressed
FAM19A5	1.55082	Underexpressed
LRRC75B	1.54567	Underexpressed
SEMA4A	1.54462	Underexpressed
CSPG4	1.54019	Underexpressed
TCF21	1.53958	Underexpressed
SLC16A4	1.53394	Underexpressed
PAQR8	1.53388	Underexpressed
AQP5	1.53271	Underexpressed
SPSB1	1.53201	Underexpressed
RND2	1.53173	Underexpressed
VSTM4	1.52551	Underexpressed
PPP1R36	1.52463	Underexpressed
MMP2	1.52125	Underexpressed
FHDC1	1.52048	Underexpressed
PITPNM2	1.51622	Underexpressed
CNTNAP1	1.51502	Underexpressed
C7orf31	1.51425	Underexpressed
PARM1	1.51363	Underexpressed
PGP	1.51307	Underexpressed
HSD11B2	1.51195	Underexpressed
PTPN7	1.50899	Underexpressed
PAG1	1.50753	Underexpressed
AUTS2	1.50698	Underexpressed
CHRNB4	1.50484	Underexpressed
EFHD2	1.50473	Underexpressed
CTTNBP2	1.50052	Underexpressed
CPM	1.50015	Underexpressed
SLMAP	1.50009	Underexpressed
SNORA17	Not Expressed in WT B6 Males	Overexpressed
SNORA52	Not Expressed in WT B6 Males	Overexpressed
RPS27	11.3217	Overexpressed
FST	5.01578	Overexpressed
SNORA81	4.35457	Overexpressed
FOXL2	4.22108	Overexpressed
WFDC1	3.70379	Overexpressed
KCNG4	3.44824	Overexpressed
RNF152	3.44604	Overexpressed
SLC7A11	3.29791	Overexpressed
ONECUT1	3.21881	Overexpressed
STUM	3.05693	Overexpressed
MIXL1	3.04571	Overexpressed
FAM196B	3.01604	Overexpressed
EIF3J	3.00272	Overexpressed
NMUR2	2.92225	Overexpressed
TSHR	2.80717	Overexpressed
VGLL2	2.77673	Overexpressed
C17orf97	2.68159	Overexpressed
CDH9	2.67188	Overexpressed
HSD17B13	2.63858	Overexpressed
SIGLEC10	2.59981	Overexpressed
HIST1H2BB	2.59649	Overexpressed
SPRR2D	2.57546	Overexpressed
PDZD7	2.52281	Overexpressed
SSTR3	2.49586	Overexpressed
SLITRK1	2.41223	Overexpressed
AGTR1	2.40639	Overexpressed
KLHDC7A	2.33483	Overexpressed
GPR55	2.33136	Overexpressed
KCNJ12	2.33056	Overexpressed
GBP3	2.27736	Overexpressed
CSGALNACT1	2.27582	Overexpressed
DCAF12L1	2.26547	Overexpressed
HIST1H4F	2.22237	Overexpressed
QPRT	2.21107	Overexpressed
ELFN2	2.20355	Overexpressed
BMP2	2.19206	Overexpressed
IRF7	2.17397	Overexpressed
TPH2	2.16504	Overexpressed
GBP2	2.16351	Overexpressed
LBX2	2.15301	Overexpressed
CTXN3	2.14832	Overexpressed
TNS4	2.13643	Overexpressed
SCRT2	2.13396	Overexpressed
CHRM4	2.12645	Overexpressed
WNT9A	2.09036	Overexpressed
C9orf152	2.08976	Overexpressed
EDN2	2.06135	Overexpressed
AKR1C3	2.03419	Overexpressed
PTCHD1	2.0142	Overexpressed
CGN	2.0118	Overexpressed
STX11	1.99767	Overexpressed
IRX3	1.97058	Overexpressed
NRN1	1.96662	Overexpressed
TAF7L	1.95363	Overexpressed
CDKN1B	1.94889	Overexpressed
PPARA	1.94437	Overexpressed
CPT1B	1.943	Overexpressed
MGARP	1.92895	Overexpressed
PDK4	1.92705	Overexpressed
SYT13	1.92338	Overexpressed
ADTRP	1.92113	Overexpressed
KCNIP1	1.91303	Overexpressed
PLBD1	1.89598	Overexpressed
KRT20	1.89371	Overexpressed
ACAT2	1.8898	Overexpressed
EREG	1.88709	Overexpressed
KLHL5	1.8772	Overexpressed
ADM	1.8742	Overexpressed
BHLHA15	1.87026	Overexpressed
PLIN1	1.85701	Overexpressed
SP5	1.85524	Overexpressed
CYP11A1	1.85288	Overexpressed
IL15	1.83681	Overexpressed
KYAT3	1.82869	Overexpressed
CCDC182	1.82231	Overexpressed
PANK1	1.80952	Overexpressed
ISG15	1.80476	Overexpressed
CDKN1A	1.8031	Overexpressed
TXNDC2	1.79827	Overexpressed
FAM178B	1.7949	Overexpressed
FOXR1	1.78093	Overexpressed
LYPD6B	1.77999	Overexpressed
PRRT4	1.7791	Overexpressed
NPY1R	1.77835	Overexpressed
COL12A1	1.77147	Overexpressed
SPINK4	1.77121	Overexpressed
CFAP161	1.77039	Overexpressed
CCL2	1.77006	Overexpressed
HIST1H1A	1.76939	Overexpressed
TMEM171	1.76558	Overexpressed
PPP2R2B	1.76519	Overexpressed
GPRC5A	1.76213	Overexpressed
GNG13	1.76149	Overexpressed
RBKS	1.75968	Overexpressed
SH3BGR	1.75946	Overexpressed
VAV3	1.75847	Overexpressed
AIF1	1.75696	Overexpressed
EFCAB10	1.75594	Overexpressed
MCTP1	1.74821	Overexpressed
ISX	1.74461	Overexpressed
WNT4	1.74271	Overexpressed
PIPOX	1.74138	Overexpressed
WFDC13	1.73443	Overexpressed
C16orf45	1.73341	Overexpressed
ADAM8	1.73081	Overexpressed
SPRR2E	1.72919	Overexpressed
RORC	1.72236	Overexpressed
TRNP1	1.71336	Overexpressed
SLC37A2	1.71039	Overexpressed
SMIM10L2A	1.71011	Overexpressed
HIST1H3I	1.70889	Overexpressed
RNASET2	1.70808	Overexpressed
EPX	1.70277	Overexpressed
PGLYRP1	1.69923	Overexpressed
TMEM40	1.69709	Overexpressed
PET117	1.69692	Overexpressed
OAS2	1.69528	Overexpressed
ACTR6	1.68319	Overexpressed
CYBRD1	1.68116	Overexpressed
TMEM174	1.68062	Overexpressed
AHNAK	1.67763	Overexpressed
PLD1	1.67616	Overexpressed
GABRA4	1.67516	Overexpressed
SLC1A6	1.67374	Overexpressed
TGM3	1.67173	Overexpressed
PLAC1	1.66542	Overexpressed
SIGLEC5	1.66381	Overexpressed
MSX1	1.6611	Overexpressed
IDI1	1.66011	Overexpressed
NPB	1.65938	Overexpressed
MSX2	1.65771	Overexpressed
ELFN1	1.65694	Overexpressed
ORC1	1.65614	Overexpressed
LZTS1	1.65428	Overexpressed
TSPAN33	1.65214	Overexpressed
ASNS	1.65105	Overexpressed
PHLDA2	1.64721	Overexpressed
SPRR1A	1.64374	Overexpressed
GXYLT2	1.6405	Overexpressed
PNLIPRP1	1.63323	Overexpressed
DHDH	1.62882	Overexpressed
SMPX	1.62793	Overexpressed
FAM83G	1.62475	Overexpressed
DCAF12L2	1.62421	Overexpressed
FRMD6	1.62391	Overexpressed
EGFL6	1.61778	Overexpressed
SLC7A2	1.61568	Overexpressed
TRIM50	1.61148	Overexpressed
C11orf65	1.60487	Overexpressed
RSPO1	1.60225	Overexpressed
HPSE	1.5999	Overexpressed
ANGEL1	1.59675	Overexpressed
COQ8A	1.59613	Overexpressed
GK5	1.59021	Overexpressed
SH2D4A	1.58545	Overexpressed
SFXN3	1.58435	Overexpressed
FOXJ1	1.58432	Overexpressed
CPNE8	1.57797	Overexpressed
CDKN1C	1.57669	Overexpressed
TCEA3	1.57626	Overexpressed
TGFA	1.57446	Overexpressed
RPL39L	1.57405	Overexpressed
GTF2A1	1.57061	Overexpressed
HPGD	1.56985	Overexpressed
RASGRP1	1.56433	Overexpressed
DBNDD1	1.56268	Overexpressed
GRIN2C	1.56143	Overexpressed
FGFR2	1.55834	Overexpressed
KCNIP2	1.55753	Overexpressed
NECAB3	1.55554	Overexpressed
GABRB1	1.55494	Overexpressed
RNF128	1.55366	Overexpressed
PLCH1	1.55174	Overexpressed
PCBD1	1.54979	Overexpressed
ZNF703	1.54805	Overexpressed
MTERF1	1.54723	Overexpressed
IFI27	1.54512	Overexpressed
CRYL1	1.54427	Overexpressed
TMEM220	1.54398	Overexpressed
TRIM14	1.54189	Overexpressed
TSPYL5	1.54185	Overexpressed
TMEM141	1.53932	Overexpressed
CHST4	1.53891	Overexpressed
ZNF277	1.53472	Overexpressed
HIST1H2BJ	1.53175	Overexpressed
IGF1	1.5315	Overexpressed
SPOCK2	1.52985	Overexpressed
MORN1	1.52881	Overexpressed
TTC38	1.52881	Overexpressed
SLC30A5	1.52329	Overexpressed
HSD17B11	1.5231	Overexpressed
MOAP1	1.52179	Overexpressed
SALL3	1.52003	Overexpressed
MID1IP1	1.51666	Overexpressed
IFITM3	1.5148	Overexpressed
KCND2	1.51272	Overexpressed
IBSP	1.51197	Overexpressed
SOHLH2	1.50894	Overexpressed
NLRP4	1.50774	Overexpressed
SERPINB6	1.50762	Overexpressed
CBS	1.50706	Overexpressed
SPRR2G	1.50579	Overexpressed
NEU3	1.5052	Overexpressed
REC8	1.50128	Overexpressed
NIM1K	1.50001	Overexpressed
